# Supplementary material for: The association of genomic alterations with PD‐L1 expression in Chinese patients with EGFR/ALK wild‐type lung adenocarcinoma and potential predictive value of Hippo pathway mutations to immunotherapy
Source: Cancer Med. 2024 Feb 23;13(3):e7038. doi: 10.1002/cam4.7038 (PMC10891359; doi:10.1002/cam4.7038)
Supplement: Supplementary file 5 — Table S1. [file CAM4-13-e7038-s008.xls]

## Sheet: Table S1
ID	Stage	Sample type	Cancer type	Gender	Age	Tumour site	Antibody	TPS	TPS level(cutoff=1%）	TPS level(cutoff=50%）	gain burden（cutoff=4）	loss burden（cutoff=1）	CNburden	TMB	TMB level
1	Ⅲ	STF	NSCLAD	Female	65	primary	22C3	20	positive	low	2	0	2	0	<10
2	Ⅰ	PB	NSCLAD	Male	72	primary	22C3	0	negative	low	0	0	0	2.82	<10
3	Ⅰ	FFPE	NSCLAD	Female	54	primary	22C3	5	positive	low	0	0	0	1.13	<10
4	Ⅰ	FFPE	NSCLAD	Female	47	primary	22C3	0	negative	low	0	0	0	1.13	<10
5	Ⅰ	FFPE	NSCLAD	Female	60	primary	22C3	0	negative	low	0	0	0	1.69	<10
6	Ⅰ	FFPE	NSCLAD	Female	56	primary	22C3	0	negative	low	0	0	0	1.13	<10
7	Ⅰ	FFPE	NSCLAD	Female	33	primary	22C3	0	negative	low	0	0	0	1.13	<10
8	Ⅰ	FFPE	NSCLAD	Female	50	primary	22C3	0	negative	low	0	0	0	0.56	<10
9	Ⅳ	FFPE	NSCLAD	Female	59	primary	22C3	30	positive	low	2	0	2	1.69	<10
10	Ⅰ	FFPE	NSCLAD	Male	55	primary	22C3	0	negative	low	0	0	0	0.56	<10
11	Ⅰ	FFPE	NSCLAD	Male	50	primary	22C3	0	negative	low	0	0	0	1.13	<10
12	Ⅲ	FFPE	NSCLAD	Female	68	primary	22C3	2	positive	low	4	0	4	4.51	<10
13	Ⅰ	FFPE	NSCLAD	Male	55	primary	22C3	0	negative	low	0	0	0	0.56	<10
14	Ⅲ	FFPE	NSCLAD	Male	57	primary	22C3	85	positive	high	0	0	0	6.2	<10
15	Ⅲ	FFPE	NSCLAD	Male	77	primary	22C3	0	negative	low	0	0	0	5.64	<10
16	Ⅰ	FFPE	NSCLAD	Female	63	primary	22C3	20	positive	low	0	0	0	0.56	<10
17	Ⅰ	STF	NSCLAD	Female	45	primary	22C3	0	negative	low	0	0	0	0	<10
18	Ⅰ	FFPE	NSCLAD	Male	56	primary	22C3	0	negative	low	0	0	0	0.56	<10
19	Ⅱ	FFPE	NSCLAD	Female	59	primary	22C3	1	positive	low	1	0	1	2.25	<10
20	Ⅰ	STF	NSCLAD	Female	75	primary	22C3	2	positive	low	0	0	0	0	<10
21	Ⅰ	FFPE	NSCLAD	Female	27	primary	22C3	0	negative	low	0	0	0	0	<10
22	Ⅱ	FFPE	NSCLAD	Male	43	primary	22C3	0	negative	low	0	0	0	26.49	>=10
23	Ⅰ	FFPE	NSCLAD	Female	80	primary	22C3	70	positive	high	0	0	0	5.07	<10
24	Ⅲ	FFPE	NSCLAD	Male	65	primary	22C3	15	positive	low	0	0	0	2.25	<10
25	Ⅲ	STF	NSCLAD	Female	55	primary	22C3	0	negative	low	0	0	0	0	<10
26	Ⅰ	FFPE	NSCLAD	Male	51	primary	22C3	10	positive	low	2	1	3	16.91	>=10
27	Ⅲ	STF	NSCLAD	Male	54	primary	22C3	0	negative	low	1	0	1	0	<10
28	Ⅱ	FFPE	NSCLAD	Male	59	primary	22C3	0	negative	low	0	0	0	5.07	<10
29	Ⅰ	FFPE	NSCLAD	Female	59	primary	22C3	0	negative	low	0	0	0	2.25	<10
30	Ⅰ	FFPE	NSCLAD	Male	50	primary	22C3	0	negative	low	0	0	0	1.13	<10
31	Ⅰ	FFPE	NSCLAD	Male	64	primary	22C3	0	negative	low	1	0	1	1.69	<10
32	Ⅰ	FFPE	NSCLAD	Male	50	primary	22C3	0	negative	low	0	0	0	0	<10
33	Ⅰ	FFPE	NSCLAD	Male	56	primary	22C3	95	positive	high	3	0	3	4.51	<10
34	Ⅳ	FFPE	NSCLAD	Male	61	primary	22C3	80	positive	high	0	0	0	11.27	>=10
35	Ⅰ	FFPE	NSCLAD	Male	67	primary	22C3	0	negative	low	6	0	6	1.13	<10
36	Ⅲ	FFPE	NSCLAD	Female	58	primary	22C3	0	negative	low	0	0	0	1.13	<10
37	Ⅲ	STF	NSCLAD	Female	63	primary	22C3	1	positive	low	2	0	2	0	<10
38	Ⅳ	STF	NSCLAD	Female	59	primary	22C3	80	positive	high	0	0	0	0	<10
39	Ⅰ	FFPE	NSCLAD	Male	35	primary	22C3	0	negative	low	0	0	0	0.56	<10
40	Ⅰ	FFPE	NSCLAD	Male	64	primary	22C3	3	positive	low	0	0	0	1.13	<10
41	Ⅰ	FFPE	NSCLAD	Female	40	primary	22C3	0	negative	low	0	0	0	2.25	<10
42	Ⅲ	STF	NSCLAD	Female	50	primary	22C3	1	positive	low	0	0	0	0	<10
43	Ⅰ	FFPE	NSCLAD	Male	67	primary	22C3	2	positive	low	0	0	0	1.13	<10
44	Ⅰ	FFPE	NSCLAD	Female	55	primary	22C3	0	negative	low	0	0	0	2.25	<10
45	Ⅳ	PB	NSCLAD	Male	60	primary	22C3	20	positive	low	0	0	0	6.76	<10
46	Ⅰ	FFPE	NSCLAD	Female	55	primary	22C3	0	negative	low	0	0	0	0.56	<10
47	Ⅰ	STF	NSCLAD	Male	81	primary	22C3	0	negative	low	4	0	4	0	<10
48	Ⅲ	FFPE	NSCLAD	Male	79	primary	22C3	97	positive	high	0	0	0	6.76	<10
49	Ⅳ	PCTF	NSCLAD	Male	82	primary	22C3	40	positive	low	1	0	1	8.45	<10
50	Ⅱ	FFPE	NSCLAD	Male	54	primary	22C3	5	positive	low	0	0	0	3.38	<10
51	Ⅱ	STF	NSCLAD	Male	57	primary	22C3	5	positive	low	0	0	0	0	<10
52	Ⅳ	FFPE	NSCLAD	Female	58	primary	22C3	0	negative	low	0	0	0	3.38	<10
53	Ⅰ	FFPE	NSCLAD	Male	41	primary	22C3	0	negative	low	0	0	0	1.13	<10
54	Ⅰ	FFPE	NSCLAD	Female	28	primary	22C3	0	negative	low	0	0	0	0	<10
55	Ⅳ	FFPE	NSCLAD	Female	64	primary	22C3	0	negative	low	0	0	0	1.69	<10
56	Ⅳ	FFPE	NSCLAD	Male	58	primary	22C3	90	positive	high	0	0	0	5.64	<10
57	Ⅰ	FFPE	NSCLAD	Male	57	primary	22C3	95	positive	high	0	1	1	10.14	>=10
58	Ⅳ	PCTF	NSCLAD	Male	58	primary	22C3	0	negative	low	1	0	1	3.95	<10
59	Ⅱ	FFPE	NSCLAD	Female	65	primary	22C3	0	negative	low	0	0	0	1.13	<10
60	Ⅰ	STF	NSCLAD	Female	52	primary	22C3	0	negative	low	0	0	0	0	<10
61	Ⅰ	FFPE	NSCLAD	Female	32	primary	22C3	0	negative	low	0	0	0	0.56	<10
62	Ⅰ	STF	NSCLAD	Male	66	primary	22C3	0	negative	low	0	0	0	0	<10
63	Ⅱ	STF	NSCLAD	Male	65	primary	22C3	0	negative	low	0	0	0	0	<10
64	Ⅰ	STF	NSCLAD	Male	61	primary	22C3	0	negative	low	0	1	1	0	<10
65	Ⅰ	FFPE	NSCLAD	Female	49	primary	22C3	0	negative	low	0	0	0	2.25	<10
66	Ⅳ	PCTF	NSCLAD	Male	57	primary	22C3	80	positive	high	0	0	0	6.76	<10
67	Ⅲ	FFPE	NSCLAD	Female	62	primary	22C3	20	positive	low	0	0	0	2.82	<10
68	Ⅱ	STF	NSCLAD	Male	40	primary	22C3	0	negative	low	0	0	0	0	<10
69	Ⅰ	PC	NSCLAD	Male	66	primary	22C3	2	positive	low	1	0	1	2.82	<10
70	Ⅱ	STF	NSCLAD	Female	59	primary	22C3	0	negative	low	0	0	0	0	<10
71	Ⅳ	FFPE	NSCLAD	Female	66	primary	22C3	0	negative	low	13	2	15	1.13	<10
72	Ⅱ	STF	NSCLAD	Male	39	primary	22C3	0	negative	low	0	0	0	0	<10
73	Ⅰ	FFPE	NSCLAD	Female	49	primary	22C3	0	negative	low	0	0	0	1.13	<10
74	Ⅰ	FFPE	NSCLAD	Female	41	primary	22C3	0	negative	low	0	0	0	1.13	<10
75	Ⅱ	PC	NSCLAD	Female	70	primary	22C3	60	positive	high	0	0	0	3.95	<10
76	Ⅰ	FFPE	NSCLAD	Female	37	primary	22C3	0	negative	low	0	0	0	1.13	<10
77	Ⅳ	FFPE	NSCLAD	Male	56	primary	22C3	0	negative	low	0	0	0	2.25	<10
78	Ⅰ	FFPE	NSCLAD	Female	47	primary	22C3	0	negative	low	0	0	0	0.56	<10
79	Ⅰ	FFPE	NSCLAD	Female	61	primary	22C3	0	negative	low	0	0	0	1.13	<10
80	Ⅰ	FFPE	NSCLAD	Male	45	primary	22C3	0	negative	low	1	0	1	0.56	<10
81	Ⅰ	FFPE	NSCLAD	Female	35	primary	22C3	0	negative	low	0	0	0	0.56	<10
82	Ⅰ	STF	NSCLAD	Male	57	primary	22C3	0	negative	low	0	0	0	0	<10
83	Ⅰ	FFPE	NSCLAD	Male	59	primary	22C3	0	negative	low	0	0	0	6.76	<10
84	Ⅳ	FFPE	NSCLAD	Male	58	primary	22C3	70	positive	high	0	0	0	0.56	<10
85	Ⅳ	FFPE	NSCLAD	Male	51	primary	22C3	0	negative	low	0	5	5	0	<10
86	Ⅰ	STF	NSCLAD	Female	61	primary	22C3	0	negative	low	0	0	0	0	<10
87	Ⅰ	STF	NSCLAD	Male	59	primary	22C3	0	negative	low	0	0	0	0	<10
88	Ⅰ	FFPE	NSCLAD	Female	39	primary	22C3	0	negative	low	0	0	0	1.13	<10
89	Ⅳ	FFPE	NSCLAD	Male	64	primary	22C3	0	negative	low	0	0	0	1.69	<10
90	Ⅰ	STF	NSCLAD	Male	74	primary	22C3	70	positive	high	0	0	0	0	<10
91	Ⅳ	PCTF	NSCLAD	Male	81	primary	22C3	0	negative	low	0	0	0	1.13	<10
92	Ⅲ	STF	NSCLAD	Female	48	primary	22C3	0	negative	low	0	0	0	0	<10
93	Ⅰ	STF	NSCLAD	Male	67	primary	22C3	0	negative	low	0	0	0	0	<10
94	Ⅰ	FFPE	NSCLAD	Female	67	primary	22C3	0	negative	low	0	0	0	0.56	<10
95	Ⅱ	FFPE	NSCLAD	Male	79	primary	22C3	0	negative	low	0	0	0	4.51	<10
96	Ⅰ	FFPE	NSCLAD	Male	59	primary	22C3	0	negative	low	0	0	0	0.56	<10
97	Ⅰ	FFPE	NSCLAD	Male	53	primary	22C3	0	negative	low	0	0	0	3.38	<10
98	Ⅰ	FFPE	NSCLAD	Male	58	primary	22C3	0	negative	low	0	0	0	11.84	>=10
99	Ⅳ	PC	NSCLAD	Male	49	primary	22C3	5	positive	low	1	0	1	0.56	<10
100	Ⅰ	FFPE	NSCLAD	Female	55	primary	22C3	0	negative	low	0	0	0	1.13	<10
101	Ⅰ	FFPE	NSCLAD	Female	47	primary	22C3	0	negative	low	0	0	0	0	<10
102	Ⅰ	PC	NSCLAD	Male	52	primary	22C3	0	negative	low	2	0	2	1.13	<10
103	Ⅳ	FFPE	NSCLAD	Male	86	primary	22C3	80	positive	high	3	1	4	2.25	<10
104	Ⅰ	STF	NSCLAD	Female	67	primary	22C3	30	positive	low	0	0	0	0	<10
105	Ⅰ	STF	NSCLAD	Male	62	primary	22C3	0	negative	low	0	0	0	0	<10
106	Ⅰ	STF	NSCLAD	Female	63	primary	22C3	0	negative	low	1	0	1	0	<10
107	Ⅱ	PC	NSCLAD	Male	57	primary	22C3	80	positive	high	0	0	0	11.27	>=10
108	Ⅲ	FFPE	NSCLAD	Male	56	primary	22C3	0	negative	low	0	0	0	18.6	>=10
109	Ⅱ	FFPE	NSCLAD	Male	55	primary	22C3	85	positive	high	0	0	0	3.95	<10
110	Ⅰ	PCTF	NSCLAD	Male	59	primary	22C3	30	positive	low	1	0	1	3.38	<10
111	Ⅰ	FFPE	NSCLAD	Female	73	primary	22C3	0	negative	low	0	0	0	1.69	<10
112	Ⅰ	STF	NSCLAD	Female	74	primary	22C3	0	negative	low	0	0	0	0	<10
113	Ⅲ	STF	NSCLAD	Male	62	primary	22C3	1	positive	low	0	0	0	0	<10
114	Ⅰ	PC	NSCLAD	Male	35	primary	22C3	0	negative	low	0	0	0	0.56	<10
115	Ⅰ	FFPE	NSCLAD	Female	58	primary	22C3	0	negative	low	0	0	0	1.13	<10
116	Ⅰ	FFPE	NSCLAD	Male	51	primary	22C3	0	negative	low	0	0	0	0	<10
117	Ⅲ	STF	NSCLAD	Male	63	primary	22C3	5	positive	low	0	0	0	0	<10
118	Ⅰ	FFPE	NSCLAD	Female	51	primary	22C3	0	negative	low	0	0	0	1.13	<10
119	Ⅰ	FFPE	NSCLAD	Female	33	primary	22C3	0	negative	low	0	0	0	0.56	<10
120	Ⅰ	FFPE	NSCLAD	Female	57	primary	22C3	0	negative	low	0	0	0	3.38	<10
121	Ⅰ	FFPE	NSCLAD	Female	40	primary	22C3	0	negative	low	0	0	0	0.56	<10
122	Ⅱ	STF	NSCLAD	Female	52	primary	22C3	0	negative	low	0	0	0	0	<10
123	Ⅰ	STF	NSCLAD	Male	68	primary	22C3	0	negative	low	4	0	4	0	<10
124	Ⅰ	FFPE	NSCLAD	Female	38	primary	22C3	0	negative	low	0	0	0	0.56	<10
125	Ⅰ	FFPE	NSCLAD	Female	58	primary	22C3	0	negative	low	0	0	0	1.13	<10
126	Ⅳ	PCTF	NSCLAD	Male	76	primary	22C3	0	negative	low	0	0	0	7.89	<10
127	Ⅳ	FFPE	NSCLAD	Male	67	primary	22C3	95	positive	high	0	0	0	5.07	<10
128	Ⅰ	PC	NSCLAD	Female	52	primary	22C3	0	negative	low	0	0	0	2.25	<10
129	Ⅳ	PCTF	NSCLAD	Male	67	primary	22C3	70	positive	high	0	0	0	2.25	<10
130	Ⅲ	PCTF	NSCLAD	Female	39	primary	22C3	40	positive	low	0	0	0	2.25	<10
131	Ⅳ	PCTF	NSCLAD	Male	71	primary	22C3	0	negative	low	0	0	0	6.2	<10
132	Ⅰ	STF	NSCLAD	Female	51	primary	22C3	1	positive	low	0	0	0	0	<10
133	Ⅰ	PC	NSCLAD	Male	57	primary	22C3	0	negative	low	0	0	0	3.38	<10
134	Ⅲ	FFPE	NSCLAD	Female	56	primary	22C3	30	positive	low	0	0	0	4.51	<10
135	Ⅰ	STF	NSCLAD	Female	66	primary	22C3	0	negative	low	0	0	0	0	<10
136	Ⅰ	FFPE	NSCLAD	Female	62	primary	22C3	0	negative	low	0	0	0	1.13	<10
137	Ⅰ	STF	NSCLAD	Male	68	primary	22C3	0	negative	low	0	0	0	0	<10
138	Ⅰ	FFPE	NSCLAD	Female	62	primary	22C3	0	negative	low	0	0	0	0	<10
139	Ⅰ	PC	NSCLAD	Female	52	primary	22C3	0	negative	low	0	0	0	1.13	<10
140	Ⅰ	PC	NSCLAD	Male	47	primary	22C3	0	negative	low	0	0	0	0.56	<10
141	Ⅰ	STF	NSCLAD	Female	65	primary	22C3	0	negative	low	1	0	1	0	<10
142	Ⅰ	PC	NSCLAD	Male	65	primary	22C3	0	negative	low	0	0	0	0.56	<10
143	Ⅰ	FFPE	NSCLAD	Male	54	primary	22C3	0	negative	low	0	0	0	0.56	<10
144	Ⅰ	FFPE	NSCLAD	Male	53	primary	22C3	0	negative	low	0	0	0	1.69	<10
145	Ⅲ	PCTF	NSCLAD	Female	70	primary	22C3	0	negative	low	0	0	0	6.2	<10
146	Ⅰ	FFPE	NSCLAD	Female	66	primary	22C3	0	negative	low	0	0	0	0.56	<10
147	Ⅰ	FFPE	NSCLAD	Female	67	primary	22C3	5	positive	low	0	0	0	1.69	<10
148	Ⅰ	FFPE	NSCLAD	Female	69	primary	22C3	0	negative	low	0	0	0	1.69	<10
149	Ⅱ	FFPE	NSCLAD	Male	56	primary	22C3	30	positive	low	1	0	1	6.76	<10
150	Ⅰ	FFPE	NSCLAD	Female	31	primary	22C3	0	negative	low	0	0	0	1.69	<10
151	Ⅰ	STF	NSCLAD	Female	68	primary	22C3	0	negative	low	0	0	0	0	<10
152	Ⅳ	FFPE	NSCLAD	Male	50	primary	22C3	1	positive	low	0	0	0	2.82	<10
153	Ⅲ	STF	NSCLAD	Female	42	primary	22C3	0	negative	low	0	0	0	0	<10
154	Ⅱ	STF	NSCLAD	Female	68	primary	22C3	0	negative	low	0	0	0	0	<10
155	Ⅲ	FFPE	NSCLAD	Male	71	primary	22C3	85	positive	high	0	0	0	1.69	<10
156	Ⅰ	FFPE	NSCLAD	Female	40	primary	22C3	0	negative	low	0	0	0	0.56	<10
157	Ⅰ	STF	NSCLAD	Female	58	primary	22C3	0	negative	low	0	0	0	0	<10
158	Ⅰ	PC	NSCLAD	Male	58	primary	22C3	0	negative	low	0	1	1	1.13	<10
159	Ⅳ	FFPE	NSCLAD	Male	70	primary	22C3	90	positive	high	0	0	0	10.71	>=10
160	Ⅰ	PB	NSCLAD	Female	37	primary	22C3	0	negative	low	0	0	0	0.56	<10
161	Ⅱ	STF	NSCLAD	Female	54	primary	22C3	0	negative	low	0	0	0	0	<10
162	Ⅰ	STF	NSCLAD	Male	59	primary	22C3	0	negative	low	0	0	0	0	<10
163	Ⅰ	STF	NSCLAD	Male	60	primary	22C3	5	positive	low	0	0	0	0	<10
164	Ⅳ	FFPE	NSCLAD	Male	56	primary	22C3	5	positive	low	0	0	0	1.69	<10
165	Ⅰ	FFPE	NSCLAD	Female	66	primary	22C3	0	negative	low	0	0	0	0.56	<10
166	Ⅰ	FFPE	NSCLAD	Female	67	primary	22C3	10	positive	low	0	0	0	0.56	<10
167	Ⅰ	STF	NSCLAD	Male	41	primary	22C3	0	negative	low	0	0	0	0	<10
168	Ⅳ	FFPE	NSCLAD	Male	70	primary	22C3	80	positive	high	0	0	0	6.2	<10
169	Ⅰ	FFPE	NSCLAD	Male	70	primary	22C3	0	negative	low	0	0	0	1.13	<10
170	Ⅲ	STF	NSCLAD	Male	70	primary	22C3	40	positive	low	0	0	0	0	<10
171	Ⅳ	FFPE	NSCLAD	Female	67	primary	22C3	0	negative	low	4	0	4	1.13	<10
172	Ⅰ	STF	NSCLAD	Female	63	primary	22C3	0	negative	low	0	0	0	0	<10
173	Ⅰ	STF	NSCLAD	Male	65	primary	22C3	0	negative	low	0	0	0	0	<10
174	Ⅱ	STF	NSCLAD	Female	64	primary	22C3	0	negative	low	0	0	0	0	<10
175	Ⅰ	STF	NSCLAD	Male	36	primary	22C3	0	negative	low	0	0	0	0	<10
176	Ⅰ	STF	NSCLAD	Male	57	primary	22C3	0	negative	low	0	0	0	0	<10
177	Ⅱ	PB	NSCLAD	Male	58	primary	22C3	0	negative	low	2	0	2	28.74	>=10
178	Ⅰ	STF	NSCLAD	Male	69	primary	22C3	0	negative	low	0	0	0	0	<10
179	Ⅰ	FFPE	NSCLAD	Female	56	primary	22C3	0	negative	low	0	0	0	4.51	<10
180	Ⅳ	FFPE	NSCLAD	Male	68	primary	22C3	99	positive	high	0	0	0	5.07	<10
181	Ⅱ	STF	NSCLAD	Female	39	primary	22C3	20	positive	low	0	0	0	0	<10
182	Ⅲ	FFPE	NSCLAD	Male	71	primary	22C3	0	negative	low	0	3	3	6.2	<10
183	Ⅰ	STF	NSCLAD	Female	50	primary	22C3	0	negative	low	0	0	0	0	<10
184	Ⅰ	STF	NSCLAD	Female	71	primary	22C3	0	negative	low	0	0	0	0	<10
185	Ⅱ	FFPE	NSCLAD	Male	74	primary	22C3	90	positive	high	0	0	0	7.33	<10
186	Ⅱ	STF	NSCLAD	Male	69	primary	22C3	0	negative	low	0	0	0	0	<10
187	Ⅰ	FFPE	NSCLAD	Female	40	primary	22C3	0	negative	low	0	0	0	1.13	<10
188	Ⅰ	FFPE	NSCLAD	Male	53	primary	22C3	0	negative	low	0	0	0	1.69	<10
189	Ⅰ	PC	NSCLAD	Female	52	primary	22C3	0	negative	low	0	0	0	1.69	<10
190	Ⅲ	PB	NSCLAD	Male	70	primary	22C3	0	negative	low	3	1	4	9.02	<10
191	Ⅰ	FFPE	NSCLAD	Male	27	primary	22C3	0	negative	low	0	0	0	0	<10
192	Ⅰ	FFPE	NSCLAD	Female	47	primary	22C3	0	negative	low	0	0	0	2.82	<10
193	Ⅰ	FFPE	NSCLAD	Female	35	primary	22C3	0	negative	low	0	0	0	0.56	<10
194	Ⅲ	FFPE	NSCLAD	Male	69	primary	22C3	100	positive	high	2	0	2	3.38	<10
195	Ⅱ	STF	NSCLAD	Male	56	primary	22C3	0	negative	low	0	0	0	0	<10
196	Ⅰ	FFPE	NSCLAD	Male	65	primary	22C3	0	negative	low	2	0	2	9.58	<10
197	Ⅱ	STF	NSCLAD	Male	66	primary	22C3	0	negative	low	0	0	0	0	<10
198	Ⅱ	FFPE	NSCLAD	Male	49	primary	22C3	80	positive	high	0	0	0	8.45	<10
199	Ⅲ	PCTF	NSCLAD	Female	65	primary	22C3	90	positive	high	1	0	1	1.69	<10
200	Ⅱ	STF	NSCLAD	Female	62	primary	22C3	0	negative	low	0	0	0	0	<10
201	Ⅱ	STF	NSCLAD	Male	54	primary	22C3	0	negative	low	0	0	0	0	<10
202	Ⅱ	PB	NSCLAD	Male	84	primary	22C3	0	negative	low	2	0	2	13.53	>=10
203	Ⅰ	FFPE	NSCLAD	Female	25	primary	22C3	0	negative	low	0	0	0	1.13	<10
204	Ⅰ	FFPE	NSCLAD	Female	28	primary	22C3	0	negative	low	0	0	0	0.56	<10
205	Ⅰ	STF	NSCLAD	Female	53	primary	22C3	0	negative	low	0	0	0	0	<10
206	Ⅰ	PC	NSCLAD	Female	72	primary	22C3	0	negative	low	0	0	0	0	<10
207	Ⅰ	FFPE	NSCLAD	Male	57	primary	22C3	0	negative	low	1	0	1	0.56	<10
208	Ⅰ	FFPE	NSCLAD	Male	49	primary	22C3	0	negative	low	0	0	0	0	<10
209	Ⅳ	STF	NSCLAD	Female	58	primary	22C3	0	negative	low	0	0	0	0	<10
210	Ⅰ	STF	NSCLAD	Female	55	primary	22C3	0	negative	low	0	0	0	0	<10
211	Ⅰ	FFPE	NSCLAD	Female	71	primary	22C3	0	negative	low	0	0	0	0.56	<10
212	Ⅲ	FFPE	NSCLAD	Male	63	primary	22C3	0	negative	low	0	0	0	1.69	<10
213	Ⅳ	PCTF	NSCLAD	Female	59	primary	22C3	0	negative	low	0	0	0	22.54	>=10
214	Ⅲ	FFPE	NSCLAD	Male	72	primary	22C3	2	positive	low	0	0	0	1.13	<10
215	Ⅱ	FFPE	NSCLAD	Female	68	primary	22C3	0	negative	low	1	0	1	1.69	<10
216	Ⅲ	FFPE	NSCLAD	Male	66	primary	22C3	100	positive	high	1	0	1	8.45	<10
217	Ⅰ	STF	NSCLAD	Male	67	primary	22C3	20	positive	low	1	1	2	0	<10
218	Ⅰ	FFPE	NSCLAD	Female	47	primary	22C3	0	negative	low	0	0	0	0.56	<10
219	Ⅳ	STF	NSCLAD	Female	71	primary	22C3	2	positive	low	0	0	0	0	<10
220	Ⅰ	PC	NSCLAD	Male	71	primary	22C3	60	positive	high	2	0	2	6.76	<10
221	Ⅰ	PC	NSCLAD	Male	71	primary	22C3	70	positive	high	0	0	0	2.25	<10
222	Ⅱ	FFPE	NSCLAD	Male	36	primary	22C3	0	negative	low	0	0	0	1.69	<10
223	Ⅰ	FFPE	NSCLAD	Female	68	primary	22C3	0	negative	low	0	0	0	3.95	<10
224	Ⅲ	FFPE	NSCLAD	Male	67	primary	22C3	5	positive	low	1	0	1	6.76	<10
225	Ⅰ	FFPE	NSCLAD	Female	42	primary	22C3	0	negative	low	0	0	0	1.69	<10
226	Ⅱ	STF	NSCLAD	Female	55	primary	22C3	0	negative	low	0	0	0	0	<10
227	Ⅰ	FFPE	NSCLAD	Male	69	primary	22C3	0	negative	low	0	0	0	5.64	<10
228	Ⅰ	STF	NSCLAD	Female	57	primary	22C3	0	negative	low	0	0	0	0	<10
229	Ⅰ	PC	NSCLAD	Female	51	primary	22C3	0	negative	low	0	0	0	2.25	<10
230	Ⅳ	FFPE	NSCLAD	Male	56	primary	22C3	1	positive	low	0	0	0	8.45	<10
231	Ⅰ	FFPE	NSCLAD	Female	49	primary	22C3	2	positive	low	0	0	0	1.69	<10
232	Ⅰ	FFPE	NSCLAD	Female	46	primary	22C3	0	negative	low	1	0	1	1.13	<10
233	Ⅰ	STF	NSCLAD	Female	73	primary	22C3	0	negative	low	0	0	0	0	<10
234	Ⅳ	FFPE	NSCLAD	Male	67	primary	22C3	80	positive	high	4	1	5	6.76	<10
235	Ⅰ	FFPE	NSCLAD	Female	54	primary	22C3	0	negative	low	0	0	0	0.56	<10
236	Ⅰ	FFPE	NSCLAD	Female	56	primary	22C3	0	negative	low	0	0	0	1.13	<10
237	Ⅰ	FFPE	NSCLAD	Male	62	primary	22C3	10	positive	low	0	0	0	9.02	<10
238	Ⅰ	FFPE	NSCLAD	Male	67	primary	22C3	5	positive	low	0	0	0	5.07	<10
239	Ⅳ	FFPE	NSCLAD	Male	53	primary	22C3	10	positive	low	0	0	0	0.56	<10
240	Ⅰ	STF	NSCLAD	Male	81	primary	22C3	0	negative	low	0	0	0	0	<10
241	Ⅱ	FFPE	NSCLAD	Male	62	primary	22C3	0	negative	low	0	0	0	1.13	<10
242	Ⅰ	FFPE	NSCLAD	Female	50	primary	22C3	0	negative	low	0	0	0	1.13	<10
243	Ⅰ	STF	NSCLAD	Female	29	primary	22C3	0	negative	low	0	0	0	0	<10
244	Ⅱ	FFPE	NSCLAD	Female	59	primary	22C3	50	positive	high	0	0	0	2.25	<10
245	Ⅰ	STF	NSCLAD	Female	66	primary	22C3	0	negative	low	0	0	0	0	<10
246	Ⅰ	STF	NSCLAD	Female	43	primary	22C3	0	negative	low	0	0	0	0	<10
247	Ⅳ	FFPE	NSCLAD	Male	65	primary	22C3	0	negative	low	0	0	0	6.2	<10
248	Ⅰ	STF	NSCLAD	Male	55	primary	22C3	0	negative	low	0	0	0	0	<10
249	Ⅰ	FFPE	NSCLAD	Male	60	primary	22C3	0	negative	low	0	0	0	0.56	<10
250	Ⅲ	STF	NSCLAD	Male	44	primary	22C3	0	negative	low	5	0	5	0	<10
251	Ⅲ	FFPE	NSCLAD	Male	75	primary	22C3	5	positive	low	1	0	1	6.76	<10
252	Ⅰ	FFPE	NSCLAD	Male	56	primary	22C3	0	negative	low	0	0	0	3.38	<10
253	Ⅲ	FFPE	NSCLAD	Female	73	primary	22C3	1	positive	low	5	0	5	6.76	<10
254	Ⅰ	FFPE	NSCLAD	Female	36	primary	22C3	0	negative	low	0	0	0	0.56	<10
255	Ⅰ	FFPE	NSCLAD	Male	70	primary	22C3	5	positive	low	0	0	0	2.82	<10
256	Ⅲ	FFPE	NSCLAD	Male	66	primary	22C3	0	negative	low	0	0	0	3.95	<10
257	Ⅱ	PC	NSCLAD	Male	69	primary	22C3	0	negative	low	2	0	2	9.58	<10
258	Ⅰ	PC	NSCLAD	Male	32	primary	22C3	0	negative	low	0	0	0	0	<10
259	Ⅳ	STF	NSCLAD	Male	67	primary	22C3	0	negative	low	4	0	4	0	<10
260	Ⅰ	STF	NSCLAD	Female	67	primary	22C3	0	negative	low	3	0	3	0	<10
261	Ⅰ	PC	NSCLAD	Male	63	primary	22C3	98	positive	high	3	0	3	11.84	>=10
262	Ⅰ	FFPE	NSCLAD	Male	42	primary	22C3	0	negative	low	0	0	0	0	<10
263	Ⅱ	FFPE	NSCLAD	Female	54	primary	22C3	0	negative	low	0	0	0	1.13	<10
264	Ⅰ	FFPE	NSCLAD	Male	79	primary	22C3	98	positive	high	1	0	1	3.95	<10
265	Ⅰ	STF	NSCLAD	Male	41	primary	22C3	0	negative	low	0	0	0	0	<10
266	Ⅲ	FFPE	NSCLAD	Male	60	primary	22C3	5	positive	low	0	0	0	2.25	<10
267	Ⅰ	STF	NSCLAD	Female	47	primary	22C3	0	negative	low	0	0	0	0	<10
268	Ⅰ	FFPE	NSCLAD	Female	40	primary	22C3	0	negative	low	0	0	0	1.13	<10
269	Ⅰ	STF	NSCLAD	Female	69	primary	22C3	0	negative	low	2	0	2	0	<10
270	Ⅰ	FFPE	NSCLAD	Female	50	primary	22C3	40	positive	low	0	0	0	1.13	<10
271	Ⅱ	FFPE	NSCLAD	Female	54	primary	22C3	2	positive	low	0	0	0	1.13	<10
272	Ⅰ	FFPE	NSCLAD	Female	39	primary	22C3	5	positive	low	0	0	0	1.69	<10
273	Ⅰ	FFPE	NSCLAD	Female	56	primary	22C3	0	negative	low	0	0	0	1.13	<10
274	Ⅰ	FFPE	NSCLAD	Female	53	primary	22C3	2	positive	low	0	0	0	0.56	<10
275	Ⅲ	FFPE	NSCLAD	Female	69	primary	22C3	0	negative	low	0	0	0	2.82	<10
276	Ⅰ	FFPE	NSCLAD	Female	60	primary	22C3	0	negative	low	1	0	1	1.13	<10
277	Ⅱ	FFPE	NSCLAD	Female	66	primary	22C3	0	negative	low	0	0	0	0.56	<10
278	Ⅲ	STF	NSCLAD	Female	66	primary	22C3	0	negative	low	1	0	1	0	<10
279	Ⅰ	FFPE	NSCLAD	Female	46	primary	22C3	0	negative	low	0	0	0	1.69	<10
280	Ⅰ	FFPE	NSCLAD	Female	49	primary	22C3	20	positive	low	0	0	0	5.07	<10
281	Ⅰ	FFPE	NSCLAD	Female	36	primary	22C3	0	negative	low	0	0	0	1.13	<10
282	Ⅳ	FFPE	NSCLAD	Male	58	primary	22C3	80	positive	high	2	0	2	11.27	>=10
283	Ⅳ	FFPE	NSCLAD	Male	54	primary	22C3	60	positive	high	3	0	3	11.27	>=10
284	Ⅰ	FFPE	NSCLAD	Male	65	primary	22C3	0	negative	low	0	0	0	2.82	<10
285	Ⅰ	STF	NSCLAD	Male	47	primary	22C3	0	negative	low	0	0	0	0	<10
286	Ⅱ	STF	NSCLAD	Male	57	primary	22C3	0	negative	low	0	0	0	0	<10
287	Ⅱ	FFPE	NSCLAD	Male	35	primary	22C3	0	negative	low	0	0	0	1.69	<10
288	Ⅰ	STF	NSCLAD	Male	64	primary	22C3	40	positive	low	3	0	3	0	<10
289	Ⅰ	STF	NSCLAD	Male	53	primary	22C3	40	positive	low	0	0	0	0	<10
290	Ⅰ	PC	NSCLAD	Female	49	primary	22C3	0	negative	low	0	0	0	1.69	<10
291	Ⅰ	FFPE	NSCLAD	Female	48	primary	22C3	0	negative	low	0	0	0	0.56	<10
292	Ⅳ	FFPE	NSCLAD	Male	58	primary	22C3	0	negative	low	3	0	3	8.45	<10
293	Ⅰ	FFPE	NSCLAD	Female	29	primary	22C3	0	negative	low	0	0	0	0.56	<10
294	Ⅰ	FFPE	NSCLAD	Female	72	primary	22C3	0	negative	low	0	0	0	2.25	<10
295	Ⅰ	STF	NSCLAD	Male	55	primary	22C3	0	negative	low	0	0	0	0	<10
296	Ⅰ	STF	NSCLAD	Male	45	primary	22C3	0	negative	low	0	1	1	0	<10
297	Ⅰ	STF	NSCLAD	Female	57	primary	22C3	0	negative	low	0	0	0	0	<10
298	Ⅰ	FFPE	NSCLAD	Male	58	primary	22C3	0	negative	low	0	0	0	2.82	<10
299	Ⅲ	FFPE	NSCLAD	Female	68	primary	22C3	100	positive	high	0	0	0	3.38	<10
300	Ⅰ	STF	NSCLAD	Female	53	primary	22C3	0	negative	low	2	0	2	0	<10
301	Ⅱ	FFPE	NSCLAD	Male	45	primary	22C3	0	negative	low	2	0	2	6.76	<10
302	Ⅰ	FFPE	NSCLAD	Male	72	primary	22C3	0	negative	low	0	0	0	4.51	<10
303	Ⅱ	PB	NSCLAD	Female	58	primary	22C3	0	negative	low	0	0	0	1.13	<10
304	Ⅱ	FFPE	NSCLAD	Female	44	primary	22C3	0	negative	low	0	0	0	0	<10
305	Ⅱ	STF	NSCLAD	Female	57	primary	22C3	0	negative	low	0	0	0	0	<10
306	Ⅱ	PC	NSCLAD	Male	59	primary	22C3	0	negative	low	0	0	0	2.82	<10
307	Ⅳ	FFPE	NSCLAD	Male	89	primary	22C3	0	negative	low	3	5	8	3.95	<10
308	Ⅰ	STF	NSCLAD	Female	37	primary	22C3	0	negative	low	0	0	0	0	<10
309	Ⅰ	STF	NSCLAD	Male	75	primary	22C3	0	negative	low	0	0	0	0	<10
310	Ⅰ	FFPE	NSCLAD	Female	36	primary	22C3	0	negative	low	0	0	0	1.69	<10
311	Ⅰ	FFPE	NSCLAD	Male	64	primary	22C3	13	positive	low	0	0	0	3.38	<10
312	Ⅰ	FFPE	NSCLAD	Female	64	primary	22C3	0	negative	low	0	0	0	0.56	<10
313	Ⅰ	STF	NSCLAD	Male	52	primary	22C3	95	positive	high	0	0	0	0	<10
314	Ⅰ	FFPE	NSCLAD	Male	49	primary	22C3	0	negative	low	0	0	0	1.69	<10
315	Ⅰ	FFPE	NSCLAD	Male	31	primary	22C3	1	positive	low	0	0	0	0.56	<10
316	Ⅰ	FFPE	NSCLAD	Male	58	primary	22C3	0	negative	low	1	0	1	1.69	<10
317	Ⅳ	PC	NSCLAD	Male	65	primary	22C3	0	negative	low	0	0	0	0.56	<10
318	Ⅰ	FFPE	NSCLAD	Female	32	primary	22C3	0	negative	low	0	0	0	1.13	<10
319	Ⅱ	STF	NSCLAD	Male	69	primary	22C3	0	negative	low	0	0	0	0	<10
320	Ⅰ	FFPE	NSCLAD	Female	36	primary	22C3	0	negative	low	0	0	0	1.13	<10
321	Ⅳ	FFPE	NSCLAD	Male	60	primary	22C3	0	negative	low	1	0	1	3.95	<10
322	Ⅰ	FFPE	NSCLAD	Male	56	primary	22C3	0	negative	low	0	0	0	4.51	<10
323	Ⅰ	FFPE	NSCLAD	Female	49	primary	22C3	0	negative	low	0	0	0	0.56	<10
324	Ⅳ	FFPE	NSCLAD	Male	71	primary	22C3	90	positive	high	2	0	2	5.07	<10
325	Ⅳ	PC	NSCLAD	Male	67	primary	22C3	0	negative	low	7	0	7	1.69	<10
326	Ⅰ	STF	NSCLAD	Female	48	primary	22C3	2	positive	low	0	0	0	0	<10
327	Ⅰ	FFPE	NSCLAD	Female	46	primary	22C3	0	negative	low	0	0	0	0.56	<10
328	Ⅰ	FFPE	NSCLAD	Male	55	primary	22C3	10	positive	low	0	0	0	7.33	<10
329	Ⅰ	STF	NSCLAD	Male	37	primary	22C3	0	negative	low	0	0	0	0	<10
330	Ⅰ	STF	NSCLAD	Male	79	primary	22C3	0	negative	low	1	0	1	0	<10
331	Ⅲ	PB	NSCLAD	Female	64	primary	22C3	0	negative	low	0	0	0	6.76	<10
332	Ⅲ	FFPE	NSCLAD	Male	52	primary	22C3	55	positive	high	0	0	0	10.71	>=10
333	Ⅱ	STF	NSCLAD	Female	77	primary	22C3	0	negative	low	2	0	2	0	<10
334	Ⅰ	STF	NSCLAD	Male	59	primary	22C3	70	positive	high	0	0	0	0	<10
335	Ⅳ	FFPE	NSCLAD	Female	57	primary	22C3	0	negative	low	0	0	0	2.25	<10
336	Ⅲ	FFPE	NSCLAD	Male	59	primary	22C3	100	positive	high	2	0	2	2.82	<10
337	Ⅰ	PC	NSCLAD	Male	57	primary	22C3	0	negative	low	0	0	0	3.95	<10
338	Ⅰ	PC	NSCLAD	Male	54	primary	22C3	1	positive	low	0	0	0	2.25	<10
339	Ⅲ	FFPE	NSCLAD	Female	51	primary	22C3	0	negative	low	0	0	0	2.25	<10
340	Ⅳ	PCTF	NSCLAD	Male	52	primary	22C3	70	positive	high	0	0	0	9.02	<10
341	Ⅳ	STF	NSCLAD	Male	56	primary	22C3	0	negative	low	3	0	3	0	<10
342	Ⅲ	FFPE	NSCLAD	Male	32	primary	22C3	80	positive	high	3	0	3	5.07	<10
343	Ⅳ	STF	NSCLAD	Male	73	primary	22C3	1	positive	low	1	0	1	0	<10
344	Ⅳ	FFPE	NSCLAD	Male	47	primary	22C3	0	negative	low	0	0	0	5.64	<10
345	Ⅲ	FFPE	NSCLAD	Male	59	primary	22C3	90	positive	high	0	0	0	0	<10
346	Ⅱ	FFPE	NSCLAD	Female	63	primary	22C3	0	negative	low	0	0	0	0.56	<10
347	Ⅰ	FFPE	NSCLAD	Female	35	primary	22C3	0	negative	low	0	0	0	0.56	<10
348	Ⅳ	FFPE	NSCLAD	Male	63	primary	22C3	70	positive	high	1	0	1	5.07	<10
349	Ⅲ	PB	NSCLAD	Male	67	primary	22C3	70	positive	high	0	0	0	5.64	<10
350	Ⅰ	FFPE	NSCLAD	Male	68	primary	22C3	5	positive	low	1	0	1	3.38	<10
351	Ⅰ	STF	NSCLAD	Female	50	primary	22C3	10	positive	low	1	0	1	0	<10
352	Ⅳ	FFPE	NSCLAD	Male	51	primary	22C3	0	negative	low	1	0	1	3.38	<10
353	Ⅱ	STF	NSCLAD	Male	46	primary	22C3	0	negative	low	0	0	0	0	<10
354	Ⅱ	STF	NSCLAD	Female	52	primary	22C3	98	positive	high	0	0	0	0	<10
355	Ⅳ	STF	NSCLAD	Male	66	primary	22C3	1	positive	low	2	2	4	0	<10
356	Ⅰ	STF	NSCLAD	Male	47	primary	22C3	0	negative	low	1	0	1	0	<10
357	Ⅲ	STF	NSCLAD	Male	68	primary	22C3	0	negative	low	0	0	0	0	<10
358	Ⅳ	PC	NSCLAD	Male	80	primary	22C3	98	positive	high	0	0	0	8.45	<10
359	Ⅳ	STF	NSCLAD	Male	60	primary	22C3	30	positive	low	4	0	4	0	<10
