# Supplementary material for: The association of genomic alterations with PD‐L1 expression in Chinese patients with EGFR/ALK wild‐type lung adenocarcinoma and potential predictive value of Hippo pathway mutations to immunotherapy
Source: Cancer Med. 2024 Feb 23;13(3):e7038. doi: 10.1002/cam4.7038 (PMC10891359; doi:10.1002/cam4.7038)
Supplement: Supplementary file 6 — Table S2. [file CAM4-13-e7038-s009.xls]

## Sheet: Table S2
gene
ABCB1
ABCC2;DNMBP
ABL1
ACTA2;ACTA2;FAS;FAS
AIMP2;PMS2;PMS2
AKT1
AKT1;ZBTB42
AKT2
AKT2;AKT2;AKT2
AKT3
AKT3;LOC339529
ALK
ALOX12B
AMER1
AMOT;LOC101928437
APC
AR
ARAF
ARAF;ARAF;ARAF
ARHGAP19-SLIT1
ARID1A
ARID1A;ARID1A;ARID1A
ARID1B
ARID2
ARID5B
ASXL1
ASXL2
ATIC
ATM
ATR
ATRX
AURKA
AURKB
AURKB;AURKB;AURKB
AXIN1
AXIN2
AXL
B2M
BAP1
BARD1
BCL2
BCL2;BCL2;BCL2
BCL2L1
BCL2L11
BCL2L1;BCL2L1;BCL2L1
BCL6
BCL6;LOC100131635
BCOR
BCOR;BCOR;BCOR
BIVM-ERCC5;ERCC5
BIVM;BIVM-ERCC5
BIVM;BIVM;BIVM-ERCC5;BIVM;BIVM;BIVM-ERCC5;BIVM;BIVM-ERCC5
BLM
BMPR1A
BRAF
BRCA1
BRCA1;BRCA1;BRCA1
BRCA2
BRD4
BRIP1
BTG1
BTK
BTK;BTK;BTK
C8orf34
CALR
CALR;MIR6515
CALR;MIR6515;MIR6515;CALR
CARD11
CASP8
CASP8;CASP8;CASP8
CBFB
CBFB;CBFB;CBFB
CBL
CBR3;CBR3-AS1
CCND1
CCND2
CCND2;CCND2-AS1
CCND2;CCND2-AS1;CCND2;CCND2-AS1
CCND3
CCNE1
CD274
CD3EAP;CD3EAP;ERCC1
CD79A
CD79A;CD79A;CD79A
CD79B
CD79B;CD79B;CD79B
CDA
CDC73
CDH1
CDK12
CDK12;CDK12;CDK12
CDK4
CDK4;MIR6759;MIR6759;CDK4
CDK6
CDK8
CDKN1A
CDKN1A;CDKN1A;CDKN1A
CDKN1B
CDKN2A
CDKN2A;CDKN2A;CDKN2A
CDKN2A;CDKN2A;CDKN2B-AS1
CDKN2B;CDKN2B-AS1
CDKN2B;CDKN2B-AS1;CDKN2B;CDKN2B
CDKN2C
CEBPA
CHEK1
CHEK2
CIC
CPSF7;SDHAF2;SDHAF2
CREBBP
CRKL
CRLF2
CSF1R
CSF3R
CSF3R;CSF3R;CSF3R
CTCF
CTLA4
CTNNB1
CUL3
CXCL8
CXCR4
CXCR4;CXCR4;CXCR4
CYBA
CYLD
CYLD;CYLD;CYLD
CYP19A1
CYP2B6
CYP2C19
CYP2C8
CYP2D6;CYP2D6;LOC101929829;LOC101929829
DAXX
DAXX;DAXX;DAXX
DDR1
DDR1;DDR1;DDR1
DDR1;MIR4640;MIR4640;DDR1
DDR2
DEAR;DEAR;FBXW7;FBXW7;FBXW7;DEAR
DHFR
DHFR;DHFR;MSH3;MSH3
DICER1
DIS3
DNMT1
DNMT3A
DNMT3A;DNMT3A;DNMT3A
DNMT3B
DOT1L
DPYD
DYNC2H1;MIR4693
E2F3
E2F3;E2F3;E2F3
EED
EED;EED;EED;MIR6755;MIR6755;EED
EGFR
EGFR;EGFR-AS1;EGFR-AS1;EGFR
EGFR;EGFR;EGFR
EIF1AX
ENOSF1;ENOSF1;TYMS
EP300
EPCAM
EPHA3
EPHA3;EPHA3;EPHA3
EPHA5
EPHA5;EPHA5;EPHA5
EPHA7
EPHA7;EPHA7;EPHA7
EPHB1
ERBB2
ERBB2;ERBB2;ERBB2
ERBB2;MIR4728;MIR4728;ERBB2
ERBB3
ERBB3;ERBB3;ERBB3
ERBB4
ERCC1
ERCC1;ERCC1;ERCC1
ERCC2
ERCC3
ERCC4
ERG
ERG;ERG;ERG
ERRFI1
ESR1
ESR1;ESR1;ESR1
ETV1
ETV6
ETV6;RNU6-19P
EZH2
EZH2;EZH2;EZH2
FAM175A
FAM20A;PRKAR1A;PRKAR1A
FAM46C
FANCA
FANCA;FANCA;FANCA;ZNF276
FANCA;FANCA;ZNF276;ZNF276
FANCA;ZNF276
FANCC
FANCD2
FANCD2;FANCD2;FANCD2OS
FANCD2;FANCD2;FANCD2OS;FANCD2;FANCD2
FANCD2;FANCD2OS
FANCF
FANCG
FANCL
FANCL;FANCL;FANCL
FANCL;FANCL;VRK2;VRK2
FAS
FAT1
FBXO11;FBXO11;MSH6;MSH6
FBXW7
FBXW7;FBXW7;FBXW7
FGF19
FGF3
FGF4
FGFR1
FGFR1;FGFR1;FGFR1
FGFR2
FGFR2;FGFR2;FGFR2
FGFR3
FGFR4
FGFR4;FGFR4;FGFR4
FH
FLCN
FLCN;FLCN;FLCN
FLJ37453;SPEN;SPEN;FLJ37453
FLT1
FLT1;FLT1;FLT1
FLT3
FLT4
FOXA1
FOXL2
FOXO1
FOXP1
FOXP1;FOXP1;FOXP1
FUBP1
GALNT12
GALNT14
GATA1
GATA2
GATA2;GATA2;GATA2
GATA3
GATA3;GATA3;GATA3
GLI1
GLI1;GLI1;GLI1
GNA11
GNA13
GNAQ
GNAS
GNAS-AS1
GNAS;GNAS-AS1
GNAS;GNAS;GNAS
GPSM3;GPSM3;NOTCH4;NOTCH4
GREM1;GREM1;GREM1
GREM1;GREM1;LOC100131315;LOC100131315;LOC100131315;GREM1
GRIN2A
GRIN2A;GRIN2A;GRIN2A
GSK3B
GSTA1
GSTM1
GSTP1
H3F3A;H3F3AP4
HGF
HGF;HGF;HGF
HIST1H1C
HIST1H3B;HIST1H3B;HIST1H2AB
HLA-A
HLA-B;MIR6891;MIR6891;HLA-B
HLA-C
HMCN1
HMCN1;MIR548F1
HNF1A
HNF4A
HPDL;MUTYH;MUTYH
HRAS
HSPA5
ICOSLG
ICOSLG;ICOSLG;ICOSLG
ID3
IDH1
IDH2
IGF1
IGF1;IGF1;IGF1
IGF1R
IGF1R;IGF1R;IGF1R
IGF1R;IRAIN;IRAIN;IGF1R
IGF2
IKBKE
IKBKE;MIR6769B;MIR6769B;IKBKE
IKZF1
IL10
IL7R
INHBA
INHBA;INHBA-AS1
INPP4A
INPP4A;INPP4A;INPP4A
INPP4B
INSRR;INSRR;NTRK1;INSRR;NTRK1;NTRK1;NTRK1;INSRR
IRAIN
IRF4
IRF4;IRF4;IRF4
IRS2
JAK1
JAK2
JAK3
JUN
KDM5A
KDM5C
KDM5C;KDM5C;KDM5C
KDM5C;MIR6894;MIR6894;KDM5C
KDM5C;MIR6895;MIR6895;KDM5C
KDM6A
KDR
KEAP1
KIF9-AS1;SETD2;SETD2
KIT
KIT;KIT;KIT
KLF4
KMT2A
KMT2A;KMT2A;KMT2A
KMT2A;KMT2A;LOC101929089;LOC101929089;LOC101929089;KMT2A
KMT2A;KMT2A;LOC101929089;LOC101929089;LOC101929089;KMT2A;LOC101929089;LOC101929089
KMT2A;LOC101929089
KMT2A;LOC101929089;LOC101929089;KMT2A
KMT2C
KMT2D
KRAS
LATS1
LATS1;LATS1;LATS1
LATS2
LMO1
LOC100506321;LOC100506321;MAX;MAX
LOC100507346;LOC100507346;PTCH1;PTCH1
LOC100507346;LOC100507346;PTCH1;PTCH1;PTCH1;LOC100507346
LOC101054525;PGR
LOC115110;TNFRSF14;TNFRSF14;LOC115110
LRP2
LRRC41;RAD54L;RAD54L
LYN
LYN;LYN;LYN
MAMLD1;MTM1
MAP2K1
MAP2K1;MAP2K1;SNAPC5;SNAPC5
MAP2K2
MAP2K4
MAP3K1
MAP3K13
MAPK1
MAX
MCL1
MCL1;MCL1;MCL1
MDC1
MDM2
MDM2;MDM2;MDM2
MDM4
MDM4;MDM4;MDM4
MED12
MEF2B;MEF2B;MEF2BNB-MEF2B
MEF2B;MEF2BNB-MEF2B
MEF2B;MEF2BNB-MEF2B;MEF2BNB-MEF2B
MEN1
MEN1;MEN1;MEN1
MET
MET;MET;MET
MIR4673;MIR4673;NOTCH1;NOTCH1
MIR5096;SPEN
MIR6795;MIR6795;NOTCH3;NOTCH3
MIR6801;MIR6801;PPP2R1A;PPP2R1A
MITF
MITF;MITF;MITF
MLH1
MLH1;MLH1;MLH1
MLH3
MPL
MRE11A
MRPS18A;VEGFA
MSH2
MSH2;KCNK12
MSH2;MSH2;MSH2
MSH3
MSH6
MSH6;MSH6;MSH6
MTHFR
MTOR
MTOR;MTOR-AS1
MTOR;MTOR-AS1;MTOR-AS1;MTOR;MTOR;MTOR-AS1
MTR
MUTYH
MUTYH;MUTYH;MUTYH
MUTYH;MUTYH;TOE1;TOE1
MYC
MYCL
MYCL;MYCL;MYCL
MYCN
MYD88
MYD88;MYD88;MYD88
MYOD1
NBN
NCOR1
NCOR1;NCOR1;NCOR1
NDUFB2;BRAF
NF1
NF1;NF1;NF1
NF2
NFE2L2
NFE2L2;NFE2L2;NFE2L2
NFKBIA
NKX2-1
NKX2-1-AS1
NKX2-1;NKX2-1-AS1
NKX2-1;NKX2-1-AS1;NKX2-1-AS1;NKX2-1
NONE;GYG2P1
NOTCH1
NOTCH1;NOTCH1;MIR4674
NOTCH2
NOTCH2;NOTCH2;NOTCH2
NOTCH3
NOTCH4
NPM1
NR1I3
NRAS
NSD1
NSD1;NSD1;NSD1
NT5C2
NTHL1
NTHL1;NTHL1;TSC2;TSC2
NTRK1
NTRK1;NTRK1;SH2D2A
NTRK2
NTRK2;NTRK2;NTRK2
NTRK3
NTRK3;NTRK3-AS1
NUP93
OTOS
P2RY8
PACRG;PARK2;PARK2
PAK1
PAK7
PALB2
PARK2
PARP1
PARP2
PARP2;PARP2;PARP2
PARP2;PARP2;RPPH1
PARP3
PAX5
PBRM1
PDCD1
PDCD1LG2
PDGFRA
PDGFRB
PDPK1
PGR
PIGF
PIGF;PIGF;RHOQ;RHOQ
PIK3C2G
PIK3C2G;PIK3C2G;PIK3C2G
PIK3C3
PIK3CA
PIK3CB
PIK3CD
PIK3CG
PIK3R1
PIK3R2
PIK3R3
PIK3R3;PIK3R3;TSPAN1;TSPAN1
PIM1
PLCG1-AS1;PLCG1-AS1;TOP1;TOP1
PLCG1-AS1;PLCG1-AS1;TOP1;TOP1;TOP1;PLCG1-AS1
PLCG1-AS1;TOP1
PLCG2
PMS1
PMS2
POLD1
POLE
PPARG
PPP2R1A
PPP2R2A
PRDM1
PREX2
PRKAR1A
PRKCI
PTCH1
PTEN
PTPN11
PTPN11;PTPN11;PTPN11
PTPRD
PTPRD;PTPRD;PTPRD
PTPRS
PTPRT
RAC1
RAD21
RAD50
RAD51
RAD51B
RAD51B;ZFP36L1
RAD51C
RAD51C;RAD51C;RAD51C
RAD51C;RAD51C;TEX14
RAD51D;RAD51L3-RFFL
RAD52
RAD52;RAD52;RAD52
RAD54L
RAF1
RARA
RARA-AS1
RARA;RARA-AS1
RASA1
RB1
RBM10
RBM10;RBM10;RBM10
RECQL4
RECQL4;RECQL4;RECQL4
RET
RET;RET;RET
RFWD2
RFWD2;RFWD2;RFWD2
RHOA
RICTOR
RICTOR;RICTOR;RICTOR
RIT1
RNF43
ROS1
RPTOR
RRM1
RUNX1
RUNX1;RUNX1;RUNX1
RYBP
SDHA
SDHAF2
SDHB
SDHC
SDHD
SEMA3C
SETD2
SF3B1
SH2D1A
SH2D1A;SH2D1A;SH2D1A
SHQ1
SLC22A2
SLC31A1
SLCO1B1
SLCO1B3
SLX4
SMAD2
SMAD3
SMAD4
SMARCA4
SMARCA4;SMARCA4;SMARCA4
SMARCB1
SMARCB1;SMARCB1;SMARCB1
SMO
SOCS1
SOD2
SOX17
SOX2;SOX2-OT
SOX9
SPEN
SPOP
SRC
SRY
STAG2
STAT3
STAT3;STAT3;STAT3
STK11
SUFU
SUZ12
SYK
TBX3
TERT
TET1
TET2;TET2-AS1
TET2;TET2-AS1;TET2;TET2
TGFBR1
TGFBR2
TMEM127
TMPRSS2
TNFAIP3
TNFRSF14
TOP1
TP53
TP63
TRAF7
TSC1
TSC1;TSC1;TSC1
TSC2
TSC2;TSC2;TSC2
TSHR
TSHR;TSHR;TSHR
TTTY12;TTTY18
U2AF1
UGT1A1
UGT1A1;UGT1A10;UGT1A3;UGT1A4;UGT1A5;UGT1A6;UGT1A7;UGT1A8;UGT1A9
UMPS
USP9Y
UTY
VEGFA
VEGFA;VEGFA;VEGFA
VHL
WHSC1
WHSC1;WHSC1;WHSC1
WHSC1L1
WT1
WT1;WT1;WT1
XIAP
XPC
XPO1
XRCC1
XRCC2
ZC4H2;ZC3H12B
