# Supplementary material for: The association of genomic alterations with PD‐L1 expression in Chinese patients with EGFR/ALK wild‐type lung adenocarcinoma and potential predictive value of Hippo pathway mutations to immunotherapy
Source: Cancer Med. 2024 Feb 23;13(3):e7038. doi: 10.1002/cam4.7038 (PMC10891359; doi:10.1002/cam4.7038)
Supplement: Supplementary file 7 — Table S3. [file CAM4-13-e7038-s007.xls]

## Sheet: Table S3
pathway	Hugo_Symbol
Cell_cycle	CCND1
Cell_cycle	CCND2
Cell_cycle	CCND3
Cell_cycle	CCNE1
Cell_cycle	CDK2
Cell_cycle	CDK4
Cell_cycle	CDK6
Cell_cycle	CDKN1A
Cell_cycle	CDKN1B
Cell_cycle	CDKN2A
Cell_cycle	CDKN2B
Cell_cycle	CDKN2C
Cell_cycle	E2F1
Cell_cycle	E2F3
Cell_cycle	RB1
classIII_HDAC	HDAC1
classIII_HDAC	HDAC10
classIII_HDAC	HDAC11
classIII_HDAC	HDAC2
classIII_HDAC	HDAC3
classIII_HDAC	HDAC4
classIII_HDAC	HDAC5
classIII_HDAC	HDAC6
classIII_HDAC	HDAC7
classIII_HDAC	HDAC8
classIII_HDAC	HDAC9
classIII_HDAC	SIRT1
classIII_HDAC	SIRT2
classIII_HDAC	SIRT3
classIII_HDAC	SIRT4
classIII_HDAC	SIRT5
classIII_HDAC	SIRT6
classIII_HDAC	SIRT7
DNMT	DNMT1
DNMT	DNMT3A
DNMT	DNMT3B
DNMT	DNMT3L
HAT	CLOCK
HAT	CREBBP
HAT	EP300
HAT	GTF3C4
HAT	HAT1
HAT	KAT2A
HAT	KAT2B
HAT	KAT5
HAT	KAT6A
HAT	KAT6B
HAT	KAT7
HAT	KAT8
HAT	NAA60
HAT	NCOA1
HAT	NCOA2
HAT	NCOA3
HAT	TAF1
Hippo	CRB1
Hippo	CRB2
Hippo	CSNK1D
Hippo	CSNK1E
Hippo	DCHS1
Hippo	DCHS2
Hippo	FAT1
Hippo	FAT2
Hippo	FAT3
Hippo	FAT4
Hippo	LATS1
Hippo	LATS2
Hippo	MOB1A
Hippo	MOB1B
Hippo	NF2
Hippo	PTPN14
Hippo	SAV1
Hippo	STK3
Hippo	STK4
Hippo	TAOK1
Hippo	TAOK2
Hippo	TAOK3
Hippo	TEAD2
Hippo	WWC1
Hippo	YAP1
HMT	ASH1L
HMT	CARM1
HMT	DOT1L
HMT	EHMT1
HMT	EHMT2
HMT	KMT2A
HMT	KMT2B
HMT	KMT2C
HMT	KMT2D
HMT	KMT2E
HMT	KMT5A
HMT	KMT5B
HMT	KMT5C
HMT	KMT6A
HMT	EZH2
HMT	MECOM
HMT	NSD1
HMT	NSD2
HMT	NSD3
HMT	PRDM16
HMT	PRDM2
HMT	PRDM6
HMT	PRDM8
HMT	PRDM9
HMT	PRMT1
HMT	PRMT10
HMT	PRMT2
HMT	PRMT3
HMT	PRMT5
HMT	PRMT6
HMT	PRMT7
HMT	PRMT8
HMT	SETD1A
HMT	SETD1B
HMT	SETD2
HMT	SETD7
HMT	SETDB1
HMT	SETDB2
HMT	SMYD1
HMT	SMYD2
HMT	SMYD3
HMT	SUV39H1
HMT	SUV39H2
KDM	KDM5A
KDM	KDM5C
KDM	KDM6A
KDM	UTY
KDM	ARID5B
Myc	MAX
Myc	MGA
Myc	MLX
Myc	MNT
Myc	MXI1
Myc	MYC
Myc	MYCN
Myc	MYCL
Notch	ARRDC1
Notch	CNTN6
Notch	CUL1
Notch	DNER
Notch	FBXW7
Notch	HES1
Notch	HES2
Notch	HES3
Notch	HES4
Notch	HES5
Notch	HES6
Notch	HES7
Notch	HESX1
Notch	HEY
Notch	HEY1
Notch	HEY2
Notch	HEYL
Notch	JAG2
Notch	MAML3
Notch	NCOR1
Notch	NCOR2
Notch	NOTCH1
Notch	NOTCH2
Notch	NOTCH3
Notch	NOTCH4
Notch	NOV
Notch	PSEN2
Notch	SPEN
Nrf2	CUL3
Nrf2	KEAP1
Nrf2	NFE2L2
DDR	ATM
DDR	CHEK2
p53	MDM2
p53	MDM4
p53	RPS6KA3
p53	TP53
PI3K	AKT1
PI3K	AKT2
PI3K	AKT3
PI3K	INPP4B
PI3K	MTOR
PI3K	PIK3CA
PI3K	PIK3CB
PI3K	PIK3R1
PI3K	PIK3R2
PI3K	PIK3R3
PI3K	PPP2R1A
PI3K	PTEN
PI3K	RHEB
PI3K	RICTOR
PI3K	RPTOR
PI3K	STK11
PI3K	TSC1
PI3K	TSC2
RTK_RAS	ABL1
RTK_RAS	ALK
RTK_RAS	ARAF
RTK_RAS	BRAF
RTK_RAS	CBL
RTK_RAS	EGFR
RTK_RAS	ERBB2
RTK_RAS	ERBB3
RTK_RAS	ERBB4
RTK_RAS	ERRFI1
RTK_RAS	FGFR1
RTK_RAS	FGFR2
RTK_RAS	FGFR3
RTK_RAS	FGFR4
RTK_RAS	FLT3
RTK_RAS	HRAS
RTK_RAS	IGF1R
RTK_RAS	JAK2
RTK_RAS	KIT
RTK_RAS	KRAS
RTK_RAS	MAP2K1
RTK_RAS	MAP2K2
RTK_RAS	MAPK1
RTK_RAS	MET
RTK_RAS	NF1
RTK_RAS	NRAS
RTK_RAS	NTRK1
RTK_RAS	NTRK2
RTK_RAS	NTRK3
RTK_RAS	PDGFRA
RTK_RAS	PTPN11
RTK_RAS	RAC1
RTK_RAS	RAF1
RTK_RAS	RASA1
RTK_RAS	RET
RTK_RAS	RIT1
RTK_RAS	ROS1
RTK_RAS	SOS1
SWI_SNF	ACTB
SWI_SNF	ACTL6A
SWI_SNF	ACTL6B
SWI_SNF	ARID1A
SWI_SNF	ARID1B
SWI_SNF	ARID2
SWI_SNF	BCL11A
SWI_SNF	BCL11B
SWI_SNF	BCL7A
SWI_SNF	BCL7B
SWI_SNF	BCL7C
SWI_SNF	BRD7
SWI_SNF	BRD9
SWI_SNF	DPF2
SWI_SNF	DPF3
SWI_SNF	GLTSCR1
SWI_SNF	GLTSCR1L
SWI_SNF	PBRM1
SWI_SNF	PHF10
SWI_SNF	SMARCA2
SWI_SNF	SMARCA4
SWI_SNF	SMARCB1
SWI_SNF	SMARCC1
SWI_SNF	SMARCC2
SWI_SNF	SMARCD1
SWI_SNF	SMARCD2
SWI_SNF	SMARCD3
SWI_SNF	SMARCE1
SWI_SNF	SS18
TGFbeta	ACVR1B
TGFbeta	ACVR2A
TGFbeta	SMAD2
TGFbeta	SMAD3
TGFbeta	SMAD4
TGFbeta	TGFBR1
TGFbeta	TGFBR2
Wnt	AMER1
Wnt	APC
Wnt	AXIN1
Wnt	AXIN2
Wnt	CTNNB1
Wnt	DKK1
Wnt	DKK2
Wnt	DKK3
Wnt	DKK4
Wnt	GSK3B
Wnt	LRP5
Wnt	LRP6
Wnt	RNF43
Wnt	SFRP1
Wnt	SFRP2
Wnt	SFRP3
Wnt	SFRP4
Wnt	SFRP5
Wnt	TCF7
Wnt	TCF7L1
Wnt	TCF7L2
Wnt	TLE1
Wnt	TLE2
Wnt	TLE3
Wnt	TLE4
Wnt	WIF1
Wnt	ZNRF3
DDR	PARP1
DDR	POLB
DDR	APEX1
DDR	APEX2
DDR	FEN1
DDR	TDG
DDR	TDP1
DDR	UNG
DDR	CUL5
DDR	ERCC1
DDR	ERCC2
DDR	ERCC4
DDR	ERCC5
DDR	ERCC6
DDR	POLE
DDR	POLE3
DDR	XPA
DDR	XPC
DDR	EXO1
DDR	MLH1
DDR	MLH3
DDR	MSH2
DDR	MSH3
DDR	MSH6
DDR	PMS1
DDR	PMS2
DDR	FANCA
DDR	FANCB
DDR	FANCC
DDR	FANCD2
DDR	FANCI
DDR	FANCL
DDR	FANCM
DDR	UBE2T
DDR	MRE11A
DDR	NBN
DDR	RAD50
DDR	TP53BP1
DDR	XRCC2
DDR	XRCC3
DDR	BARD1
DDR	BLM
DDR	BRCA1
DDR	BRCA2
DDR	BRIP1
DDR	EME1
DDR	GEN1
DDR	MUS81
DDR	PALB2
DDR	RAD51
DDR	RAD52
DDR	RBBP8
DDR	SHFM1
DDR	SLX1A
DDR	TOP3A
DDR	LIG4
DDR	NHEJ1
DDR	POLL
DDR	POLM
DDR	PRKDC
DDR	XRCC4
DDR	XRCC5
DDR	XRCC6
DDR	ALKBH2
DDR	ALKBH3
DDR	MGMT
DDR	POLN
DDR	POLQ
DDR	REV1
DDR	REV3L
DDR	SHPRH
DDR	ATR
DDR	ATRIP
DDR	CHEK1
DDR	MDC1
DDR	RNMT
DDR	TOPBP1
DDR	TREX1
